# Supplementary material for: Synthesis and Characterization of Two Sparfloxacin Crystalline Salts: Enhancing Solubility and In Vitro Antibacterial Activity of Sparfloxacin
Source: Pharmaceutics. 2024 Nov 26;16(12):1519. doi: 10.3390/pharmaceutics16121519 (PMC11728777; doi:10.3390/pharmaceutics16121519)
Supplement: Supplementary file 1 [file pharmaceutics-16-01519-s001.zip]

Archive with 1 entries (1 files):
- pharmaceutics-3269848-supplementary.pdf
